# Supplementary material for: Scalable Solution-Processed Fabrication Approach for High-Performance Silver Nanowire/MXene Hybrid Transparent Conductive Films
Source: Nanomaterials (Basel). 2021 May 21;11(6):1360. doi: 10.3390/nano11061360 (PMC8224074; doi:10.3390/nano11061360)
Supplement: Supplementary file 1 [file nanomaterials-11-01360-s001.zip]

Archive with 1 entries (1 files):
- nanomaterials-1214071-supplementary.pdf
